# Supplementary material for: Statistical Analysis of the Processes Controlling Choline and Ethanolamine Glycerophospholipid Molecular Species Composition
Source: PLoS One. 2012 May 25;7(5):e37293. doi: 10.1371/journal.pone.0037293 (PMC3360702; doi:10.1371/journal.pone.0037293)
Supplement: File S2 — Data file of the measured concentrations of lipid molecular species. (TXT) [file pone.0037293.s002.txt]

>H L B PC supplementary table 12 10 09.xls (Brain 4 m PC)
#PC	m/z	mean	std
D14:1-16:0	710.531	0.49203	0.20903
D16:1-16:0/D14:0-18:1/D18:0-14:1 (78%/14%/8%)	738.563	0.91280	0.02161
D16:0-16:0	740.578	7.67177	1.09914
P16:0-18:2/P16:1-18:1 (83%/17%)	748.583	0.13009	0.06811
A18:1-16:0	752.615	0.17200	0.00774
D20:2-14:1	762.563	0.79960	0.05851
D16:0-18:2/D16:1-18:1/D14:0-20:2 (68%/23%/9%)	764.578	1.44066	0.19324
D16:0-18:1	766.594	24.55477	2.65666
D18:0-16:0	768.609	2.95971	0.30727
P16:2-20:2/P18:2-18:2 (64%/36%)	772.583	0.81491	0.10821
P18:1-18:1	776.615	0.40549	0.11185
P18:1-18:0	778.630	0.62744	0.06033
A16:0-20:1	780.646	1.84464	0.28081
A16:0-20:0	782.661	4.64062	1.41240
D16:0-20:5/D16:1-20:4/D18:2-18:3 (47%/39%/14%)	786.563	0.94399	0.09563
D16:0-20:4/D18:1-18:3/D18:2-18:2/D20:3-16:1 (97%/1%/1%/1%)	788.578	9.04168	0.94715
D16:0-20:3/D18:2-18:1/D22:2-14:1/D16:1-20:2/D16:2-20:1/D14:0-22:3 (62%/24%/7%/4%/2%/1%)	790.594	3.07938	0.46233
D18:1-18:1/D20:2-16:0/D18:0-18:2/D20:1-16:1 (86%/8%/5%/1%)	792.609	3.28463	0.30570
D18:0-18:1/D20:1-16:0 (84%/16%)	794.625	5.28748	0.56870
D20:0-16:0/D18:0-18:0 (54%/46%)	796.641	1.68725	0.13309
P16:2-22:3/P18:3-20:2 (76%/24%)	798.599	6.42582	2.05860
P22:2-16:2/P20:1-18:3 (61%/39%)	800.615	0.22483	0.07424
A18:0-20:4/A16:2-22:2/A16:1-22:3 (45%/43%/12%)	802.630	1.39526	0.23323
A20:0-18:0	810.693	0.99615	0.11572
D16:0-22:6/D18:2-20:4/D18:1-20:5 (98%/1%/1%)	812.578	14.45276	1.64176
D18:1-20:4/D22:5-16:0/D18:0-20:5/D18:2-20:3/D20:2-18:3 (77%/17%/3%/2%/1%)	814.594	4.29799	0.33756
D18:0-20:4/D16:0-22:4/D20:3-18:1 (86%/9%/4%)	816.609	6.63505	0.66639
D18:0-20:3/D18:1-20:2/D22:3-16:0 (62%/19%/19%)	818.625	0.60626	0.11500
D20:1-18:1/D22:2-16:0/D18:0-20:2 (45%/28%/27%)	820.641	0.37901	0.05750
D18:0-20:1	822.656	0.06147	0.03497
P22:3-18:2	826.630	0.07115	0.03564
D18:2-22:6/D20:4-20:4 (76%/24%)	836.578	0.08167	0.08167
D18:1-22:6/D22:4-18:3/D20:5-20:2 (91%/8%/2%)	838.594	2.66567	0.33514
D18:0-22:6/D22:5-18:1/D20:2-20:4/D20:1-20:5 (95%/2%/2%/1%)	840.609	6.36398	0.73841
D20:1-20:4/D18:1-22:4/D22:5-18:0/D18:3-22:2/D20:2-20:3 (37%/29%/28%/3%/3%)	842.625	0.21335	0.05529
D18:0-22:4/D20:2-20:2/D22:1-18:3 (92%/4%/4%)	844.641	0.06301	0.03249
D20:1-20:1	848.672	0.21461	0.09335
================================================================================
>HLB PE supplementary table 12 10 09.xls (Brain 4 mon PE)
#PE	m/z	mean	std
D16:0-16:1	688.492	0.73820	0.09606
P16:0-18:1	700.528	0.45840	0.06960
D18:1-16:1	714.507	0.23880	0.06350
D16:0-18:1	716.523	2.29185	0.10642
P22:5-14:1	718.481	0.35992	0.07659
P16:2-20:2	722.512	1.44189	0.08170
P18:2-18:1	724.528	0.50176	0.04350
P18:1-18:1	726.544	1.52386	0.03840
P16:0-20:1	728.559	0.61232	0.03457
D16:1-20:4	736.492	0.44394	0.02828
D16:0-20:4/D18:3-18:1/D18:2-18:2 (90%/8%/2%)	738.507	3.56733	0.15505
D18:1-18:2	740.523	0.19748	0.04189
D18:1-18:1	742.539	4.88665	0.15599
D18:0-18:1/D20:1-16:0 (95%/5%)	744.554	5.91905	0.04271
P16:0-22:6/P20:5-18:1/P18:2-20:4 (98%/1%/1%)	746.512	7.55486	0.15252
P18:1-20:4/P20:5-18:0/P18:2-20:3 (96%/3%/1%)	748.528	5.21516	0.02328
P18:0-20:4	750.544	4.72906	0.19920
P18:1-20:1	754.575	0.16773	0.06660
D16:0-22:6/D18:1-20:5 (99%/1%)	762.507	9.48256	0.23449
D18:1-20:4	764.523	7.97344	0.30552
D18:0-20:4/D22:4-16:0 (99%/1%)	766.539	27.44941	0.78931
D18:0-20:3/D22:3-16:0 (51%/49%)	768.554	1.85270	0.17206
P18:1-22:6	772.528	4.06217	0.14287
P18:0-22:6/P18:1-22:5 (96%/4%)	774.544	12.97836	0.28116
P20:0-20:5/P20:4-20:1 (50%/50%)	776.559	2.01370	0.03642
P18:0-22:4	778.575	1.58620	0.04356
P20:1-20:3	780.591	0.16330	0.06365
D22:6-18:1	788.523	5.37263	0.15426
D18:0-22:6	790.539	58.53185	1.99102
D18:0-22:5/D18:1-22:4/D20:1-20:4 (62%/30%/7%)	792.554	2.11335	0.09884
D18:0-22:4	794.570	3.22367	0.23360
D22:2-18:1/D20:3-20:0 (98%/2%)	796.586	1.06428	0.03528
================================================================================
>H L B PC supplementary table 12 10 09.xls (Heart 4 mon PC)
#PC	m/z	mean	std
D16:0-16:0	740.578	2.10355	0.04723
P14:1-20:1	748.583	0.01011	0.01011
D16:0-18:3	762.563	0.71198	0.13191
D16:0-18:2/D16:1-18:1 (98%/2%)	764.578	5.82404	0.08011
D16:0-18:1	766.594	4.85337	0.14952
D18:0-16:0	768.609	2.72630	0.16906
P18:2-18:2/P16:2-20:2 (69%/31%)	772.583	0.14859	0.07496
P14:1-22:1/P18:1-18:1 (88%/12%)	776.615	0.94788	0.10813
P22:1-14:0	778.630	0.26585	0.09463
D16:0-20:5/D18:3-18:2/D16:1-20:4 (75%/22%/3%)	786.563	0.91601	0.08704
D16:0-20:4/D18:2-18:2/D16:2-20:2/D18:3-18:1 (87%/10%/2%/1%)	788.578	8.36086	0.20041
D18:2-18:1/D16:0-20:3/D16:2-20:2 (68%/28%/4%)	790.594	3.47909	0.11581
D18:0-18:2/D18:1-18:1/D16:0-20:2 (75%/17%/8%)	792.609	4.08251	0.05865
D18:0-18:1/D20:0-16:1/D16:0-20:1 (92%/4%/4%)	794.625	2.73487	0.11585
P22:2-16:2/P20:2-18:2 (73%/27%)	800.615	1.38028	0.14141
D16:0-22:6/D18:2-20:4 (99%/1%)	812.578	46.26649	1.72578
D16:0-22:5/D18:1-20:4/D20:5-18:0/D20:3-18:2 (66%/21%/9%/3%)	814.594	5.56649	0.18130
D18:0-20:4/D18:2-20:2/D18:1-20:3 (94%/4%/2%)	816.609	6.63447	0.12561
D18:0-20:3/D18:1-20:2/D18:2-20:1/D22:3-16:0/D22:1-16:1 (62%/20%/10%/6%/2%)	818.625	1.13425	0.08781
D18:0-20:2	820.641	0.71000	0.11000
P18:1-22:6	822.656	0.41000	0.12000
P18:0-22:6	824.614	0.93000	0.14000
A18:0-22:6	826.630	5.04000	0.34000
D18:2-22:6	836.578	6.78000	0.17000
D18:1-22:6	838.594	2.93000	0.08000
D18:0-22:6	840.609	33.00000	1.13000
D18:0-22:5/D18:3-22:2/D20:1-20:4 (92%/5%/2%)	842.625	2.00772	0.14068
================================================================================
>HLB PE supplementary table 12 10 09.xls (Heart 4 mon PE)
#PE	m/z	mean	std
D16:0-16:1	688.492	0.54648	0.11716
P16:0-18:1	700.528	0.13520	0.06005
D16:0-18:2/D16:1-18:1 (80%/20%)	714.507	0.35300	0.04317
D16:0-18:1	716.523	0.14060	0.06160
P20:5-16:1	718.481	0.02615	0.02615
P18:1-18:2/P20:3-16:0 (97%/3%)	724.528	2.45351	0.42370
P18:1-18:1	726.544	0.26766	0.08202
D20:5-16:1/D18:3-18:3 (93%/7%)	734.476	0.04960	0.03514
D18:2-18:3/D20:5-16:0 (73%/27%)	736.492	0.49071	0.08268
D16:0-20:4/D18:2-18:2/D16:1-20:3 (80%/18%/1%)	738.507	1.29869	0.09127
D18:1-18:2/D20:3-16:0 (92%/8%)	740.523	0.53851	0.07321
D18:0-18:2/D18:1-18:1/D16:0-20:2/D14:0-22:2 (85%/12%/2%/1%)	742.539	1.33396	0.02416
D18:0-18:1	744.554	5.61102	0.48351
P16:0-22:6/P18:2-20:4 (98%/1%)	746.512	13.59208	0.84697
P18:1-20:4/P18:2-20:3/P20:5-18:0 (53%/30%/17%)	748.528	8.09160	1.07306
P16:0-22:4	750.544	1.03263	0.12482
P18:1-20:2	752.559	0.01607	0.01439
D16:1-22:6/D18:2-20:5 (87%/13%)	760.492	0.95695	0.02453
D16:0-22:6/D18:2-20:4/D20:5-18:1 (97%/2%/1%)	762.507	19.46882	0.41448
D18:1-20:4/D16:0-22:5/D18:0-20:5 (66%/24%/10%)	764.523	2.55077	0.11125
D18:0-20:4/D16:0-22:4 (99%/1%)	766.539	9.02707	0.14622
D18:0-20:3	768.554	1.25975	0.14260
P18:2-22:6/P20:4-20:4 (79%/21%)	770.512	0.63409	0.04005
P18:1-22:6/P18:2-22:5 (97%/3%)	772.528	6.31364	0.17422
P18:0-22:6/P18:1-22:5 (97%/3%)	774.544	11.12028	0.61548
P18:0-22:5/P20:5-20:0/P20:1-20:4 (97%/2%/1%)	776.559	3.28955	0.30119
P22:4-18:0/P20:4-20:0 (87%/13%)	778.575	0.99646	0.29162
D18:2-22:6/D20:4-20:4 (96%/4%)	786.507	3.40618	0.01050
D18:1-22:6/D18:2-22:5 (98%/2%)	788.523	12.21433	0.24766
D18:0-22:6/D18:1-22:5 (99%/1%)	790.539	52.13240	1.85260
D18:0-22:5/D20:1-20:4/D18:1-22:4 (93%/5%/2%)	792.554	3.02695	0.10652
D18:0-22:4/D20:0-20:4/D18:1-22:3 (65%/25%/9%)	794.570	10.68092	5.59914
================================================================================
>H L B PC supplementary table 12 10 09.xls (Liver 4 mon PC)
#PC	m/z	mean	std
D14:0-18:2/D14:1-18:1 (58%/42%)	736.547	0.98985	0.37495
D16:0-16:1/D14:0-18:1/D14:1-18:0 (79%/17%/4%)	738.563	0.54508	0.09141
D16:0-16:0	740.578	0.13326	0.13326
P16:0-18:2/P18:0-16:2 (61%/39%)	748.583	0.21051	0.06349
D16:0-18:1	752.615	0.18823	0.11757
D16:0-18:3/D16:1-18:2 (100%/0%)	762.563	2.47947	0.28214
D16:0-18:2/D16:1-18:1 (98%/2%)	764.578	28.73256	0.73722
D16:0-18:1/D16:1-18:0 (99%/1%)	766.594	11.92993	0.15041
D18:0-16:0	768.609	0.23609	0.07280
P18:2-18:2	772.583	1.07848	0.20895
A16:0-20:4/A18:2-18:2 (95%/5%)	774.599	3.53237	0.94617
P18:0-18:2	776.615	2.60319	0.26768
P14:0-22:1	778.630	3.43609	0.48897
P16:0-20:0	780.646	3.50980	0.72542
D16:0-20:5/D16:1-20:4/D18:2-18:3/D14:0-22:5 (70%/17%/10%/2%)	786.563	3.90576	0.17429
D16:0-20:4/D18:2-18:2/D18:3-18:1 (84%/14%/1%)	788.578	19.69374	1.48735
D18:1-18:2/D16:0-20:3/D18:3-18:0 (56%/39%/4%)	790.594	8.99250	0.26070
D18:0-18:2/D18:1-18:1/D20:2-16:0 (90%/7%/2%)	792.609	10.62792	0.28276
D18:0-18:1/D16:0-20:1/D22:1-14:0 (89%/9%/2%)	794.625	1.12742	0.08696
P20:1-18:3/P20:3-18:1 (81%/19%)	800.615	1.21965	0.22215
D16:0-22:6/D18:2-20:4/D18:1-20:5 (91%/7%/1%)	812.578	21.64669	0.96533
D18:1-20:4/D16:0-22:5/D18:0-20:5/D18:2-20:3 (53%/27%/13%/7%)	814.594	4.79209	0.32130
D18:0-20:4/D18:1-20:3/D18:2-20:2/D22:4-16:0 (85%/8%/4%/2%)	816.609	6.12691	0.37700
D18:0-20:3/D20:1-18:2/D20:0-18:3 (82%/14%/5%)	818.625	1.35007	0.12930
D18:2-22:6	836.578	1.03000	0.19000
D18:1-22:6	838.594	2.44000	0.22000
D18:0-22:6	840.609	4.24000	0.28000
================================================================================
>HLB PE supplementary table 12 10 09.xls (Liver 4 mon PE)
#PE	m/z	mean	std
D16:0-16:1	688.492	0.60502	0.02441
D16:1-18:2	712.492	0.28300	0.04995
D16:0-18:2	714.507	5.92113	0.32332
D16:0-18:1	716.523	0.88200	0.00286
P20:4-16:0/P18:2-18:2 (87%/13%)	722.512	0.34466	0.04402
P18:2-18:1/P18:3-18:0 (57%/43%)	724.528	2.40356	0.27297
P18:0-18:2/P18:1-18:1 (98%/2%)	726.544	0.05278	0.02644
D16:0-20:5/D16:1-20:4 (77%/23%)	736.492	1.70260	0.03480
D16:0-20:4/D18:2-18:2 (95%/4%)	738.507	10.64989	0.19903
D18:1-18:2/D16:0-20:3 (95%/5%)	740.523	3.43021	0.08431
D18:0-18:2/D16:0-20:2/D18:1-18:1 (89%/6%/5%)	742.539	4.78544	0.17690
D20:0-16:1/D18:0-18:1/D16:0-20:1 (82%/16%/2%)	744.554	5.06901	0.23131
P16:0-22:4/P20:1-18:3 (81%/19%)	750.544	0.38536	0.04271
D16:1-22:6	760.492	0.57491	0.05671
D16:0-22:6/D18:2-20:4/D18:1-20:5 (97%/2%/1%)	762.507	30.90026	0.32552
D18:1-20:4/D18:0-20:5/D22:5-16:0 (68%/21%/11%)	764.523	9.65788	0.12262
D18:0-20:4/D16:0-22:4/D20:3-18:1 (98%/1%/1%)	766.539	32.38228	0.34186
D18:0-20:3/D18:2-20:1/D18:1-20:2 (79%/14%/7%)	768.554	2.46393	0.11673
P18:2-22:5	772.528	0.64580	0.02245
P18:0-22:6/P18:1-22:5 (62%/38%)	774.544	0.42715	0.02084
P18:0-22:5/P20:3-20:2 (87%/13%)	776.559	1.45066	0.05270
D22:6-18:2/D20:4-20:4 (83%/17%)	786.507	0.29290	0.02980
D22:6-18:1	788.523	6.12849	0.16744
D18:0-22:6/D18:1-22:5 (98%/1%)	790.539	12.90689	0.13576
D22:5-18:0/D20:1-20:4 (60%/40%)	792.554	1.84861	0.05723
D20:0-20:4/D18:0-22:4/D20:1-20:3 (83%/15%/2%)	794.570	2.22146	0.19447
D20:1-20:1	798.601	0.20214	0.01336
================================================================================
>lung MT_CL PG PC PE acylCoA results new.xls (Lung 4 mon PC)
#PC	m/z	rep1	rep2
D14:1-16:0	710.531	0.18879	0.30514
D14:0-16:0	712.547	2.70822	3.61276
P16:0-16:0	724.583	1.01734	1.45602
D16:1-16:1	736.547	0.56513	0.79516
D16:0-16:1	738.563	8.82371	10.02166
D16:0-16:0	740.578	17.98068	20.29123
D16:2-18:2	760.547	0.04845	0.08958
D16:1-18:2	762.563	0.63784	0.70168
D16:0-18:2	764.578	10.40130	12.42837
D16:0-18:1	766.594	11.04929	13.26448
D16:0-18:0	768.609	1.11808	1.40401
P18:2-18:2	772.583	1.14779	1.16746
D16:0-20:5	786.563	0.96335	1.11932
D16:0-20:4/D18:2-18:2 (5:1)	788.578	8.93839	10.67165
D18:1-18:2/D16:0-20:3 (1:1)	790.594	2.05683	2.36717
D18:0-18:2/D18:1-18:1/D16:0-20:2 (3:1:0.8)	792.609	3.91600	4.65643
D18:0-18:1	794.625	2.39852	2.68628
D16:0-20:0/D18:0-18:0 (2:1)	796.641	0.14180	0.19032
D16:0-22:6/D18:2-20:4 (4:1)	812.578	5.22800	6.38764
D16:0-22:5/D18:1-20:4 (1.5:1)	814.594	2.17180	2.75127
D18:0-20:4/D18:2-20:2/D16:0-22:4 (4:1:0.8)	816.609	5.24228	6.32198
D18:0-20:3	818.625	0.54749	0.65757
D18:0-20:2	820.641	0.25796	0.31519
D18:2-22:6/D20:4-20:4 (4:1)	836.578	0.54386	0.58779
D18:1-22:6/D20:3-20:4/D20:2-20:5 (1:0.7:0.7)	838.594	0.42251	0.52892
D18:0-22:6/D20:2-20:4/D18:2-22:4/D20:1-20:5 (5:1:1:0.5)	840.609	2.12901	2.62488
D18:0-22:5/D20:2-20:3 (2:1)	842.625	0.50915	0.70538
D18:0-22:4/D20:2-20:2 (2:1)	844.641	0.13357	0.20160
================================================================================
>lung MT_CL PG PC PE acylCoA results new.xls (Lung 4 mon PE)
#PE	m/z	rep1	rep2
P16:0-16:1	894.565	0.18823	0.29409
D16:0-16:1	910.560	1.33753	1.72614
P16:0-18:2	920.581	1.04145	1.25397
P16:0-18:1	922.596	2.00093	2.58801
P16:0-18:0	924.612	0.30785	0.90209
D16:1-18:2	934.560	0.21195	0.30454
D16:0-18:2/D16:1-18:1 (9:1)	936.575	3.31713	4.00503
D16:0-18:1/D16:1-18:0 (6:1)	938.591	1.94533	2.51450
P16:0-20:5	942.565	0.81635	1.00896
P16:0-20:4	944.581	7.41277	8.89892
P16:0-20:3/P18:1-18:2 (2:1)	946.596	0.96226	1.09738
P18:1-18:1/P18:0-18:2/P16:0-20:2 (3:3:1)	948.612	0.75040	0.96617
P18:0-18:1/P16:0-20:1 (3:1)	950.627	0.61612	0.77848
A18:0-18:1	952.643	0.12772	0.19580
D14:1-22:6	954.529	0.06618	0.07758
D14:0-22:6/D16:1-20:5 (1:1)	956.544	0.06974	0.10210
D16:1-20:4/D16:0-20:5 (1:1)	958.560	0.90970	1.04432
D16:0-20:4	960.575	4.99180	6.25959
D18:1-18:2/D16:0-20:3 (4:1)	962.591	1.36211	1.54967
D18:0-18:2/D18:1-18:1 (3:1)	964.607	2.65398	3.17657
D18:0-18:1	966.622	2.53843	2.89104
P16:0-22:6/D18:0-18:0/P18:2-20:4 (4:1:0.2)	968.581	8.46358	9.74007
P16:0-22:5/P18:1-20:4 (2:1)	970.596	4.69314	6.20740
P18:0-20:4/P16:0-22:4 (1:1)	972.612	4.07809	5.09220
P18:0-20:3	974.627	0.70653	0.80134
D16:1-22:6	982.560	0.30968	0.41207
D16:0-22:6	984.575	4.33013	5.12859
D18:1-20:4/D16:0-22:5/D18:0-20:5 (4:2:1)	986.591	3.15247	3.89959
D18:0-20:4	988.607	16.83245	19.92546
D18:0-20:3	990.622	1.12052	1.18376
P18:2-22:6/D18:0-20:2 (2:1)	992.581	0.39601	0.51630
P18:1-22:6	994.596	1.67077	1.91508
P18:0-22:6/P18:1-22:5 (5:1)	996.612	2.81844	3.40297
P18:0-22:5/P18:1-22:4 (2:1)	998.627	1.44145	1.77498
P18:0-22:4	1000.643	0.90908	1.10236
D18:2-22:6	1008.575	0.35232	0.43508
D18:1-22:6/D18:2-22:5 (9:1)	1010.591	1.39955	1.70571
D18:0-22:6/D18:1-22:5 (15:1)	1012.607	4.52727	5.55373
D18:0-22:5/D18:1-22:4 (9:1)	1014.622	1.30773	1.76025
D18:0-22:4	1016.638	0.92749	1.09730
================================================================================
>PC and PE WT devl 11 3 10.xls (Heart time course PC day 1)
#PC	m/z	rep1	rep2	rep3	rep4
D14:0-16:0	706.55	0.43222	0.42582	0.50590	0.50334
A16:0-16:1	718.58	0.05484	0.05556	0.03284	0.03385
A16:0-16:0	720.60	0.12776	0.13541	0.13006	0.09574
D14:1-18:1	730.55	0.14754	0.15316	0.13004	0.12472
D16:1-16:0/D14:1-18:0	732.56	1.12012	1.19410	0.78333	0.72318
D16:0-16:0	734.58	2.44233	2.58392	2.87218	2.86534
A16:0-18:3	742.58	0.02909	0.04253	0.05259	0.07139
P18:1-16:0	744.60	0.11094	0.12594	0.11091	0.11957
P16:0-18:0/P18:0-16:0/A18:1-16:0	746.61	0.32300	0.28965	0.26957	0.24695
D14:1-20:3/D16:2-18:2/D14:0-20:4	754.55	0.06786	0.06115	0.09119	0.08821
D16:1-18:2	756.56	0.32495	0.28066	0.24070	0.19381
D16:0-18:2	758.58	3.69502	3.55868	4.05895	3.20133
D16:0-18:1	760.59	7.65646	7.87984	8.03826	6.81841
D16:0-18:0	762.61	0.62638	0.60123	0.80098	0.66045
P18:2-18:2/P16:0-20:4/P20:4-16:0	766.58	0.11190	0.18304	0.12003	0.07809
A16:0-20:4	768.60	0.22503	0.23851	0.35419	0.23514
P18:1-18:1	770.61	0.08339	0.08227	0.09138	0.08782
P18:1-18:0	772.63	0.12643	0.09162	0.10284	0.10374
A18:0-18:1/P18:0-18:0	774.65	0.11623	0.10964	0.14211	0.16626
A16:0-20:0	776.66	0.01531	0.03369	0.02796	0.02748
D18:2-18:3/D16:1-20:4	780.56	0.37756	0.35108	0.36549	0.33185
D18:2-18:2/D16:0-20:4	782.58	4.48672	4.23943	7.48449	6.35214
D18:1-18:2/D16:0-20:3	784.59	2.58456	2.42954	3.03830	2.19305
D18:0-18:2/D18:1-18:1	786.61	3.53812	3.25065	4.27728	3.03427
D18:0-18:1	788.63	3.43155	3.27896	4.04341	3.34106
D18:0-18:0	790.64	0.14498	0.23803	0.26684	0.18932
D18:0-18:2/D18:1-18:1/D16:0-20:2	792.60	0.21134	0.22519	0.18767	0.18645
P18:0-20:4	794.61	0.23660	0.17836	0.27498	0.19843
P18:2-20:1/P20:1-18:2/A18:0-20:4	796.63	0.12675	0.13505	0.21761	0.19652
A18:0-20:0	804.69	0.15446	0.18174	0.14440	0.10979
D16:0-22:6/D18:2-20:4	806.58	2.70694	2.76271	3.72170	2.98095
D18:1-20:4/D16:0-22:5	808.59	1.98071	1.74101	2.99765	2.39885
D18:2-20:2/D18:0-20:4	810.61	3.92136	3.81316	8.14949	6.79880
D18:0-20:3	812.63	0.66848	0.76337	0.99894	0.85437
D18:0-20:2/P18:2-22:6	814.64	0.21281	0.21563	0.33406	0.27233
P18:1-22:6	816.66	0.07013	0.07786	0.14422	0.10906
P18:0-22:6/P18:1-22:5	818.61	0.08260	0.06351	0.10849	0.08907
A18:0-22:6/P18:0-22:5	820.63	0.06210	0.08397	0.08216	0.10381
D18:2-22:6	830.58	0.45613	0.46109	0.59697	0.41298
D18:1-22:6/D18:2-22:5	832.59	0.95464	1.02246	1.03405	0.73555
D18:0-22:6	834.61	1.48092	1.66661	2.17703	1.82671
D18:0-22:5/D20:2-20:3	836.63	0.42409	0.52459	0.64819	0.62653
D18:0-22:4/D20:0-20:4/D20:2-20:2	838.64	0.17335	0.17064	0.29208	0.20724
D18:2-22:1	840.66	0.02512	0.03805	0.09285	0.11170
D20:0-20:2	842.67	0.02673	0.03877	0.04320	0.06788
P20:1-22:6	844.63	0.00116	0.00075	0.00650	0.01744
P20:1-22:4	848.66	0.00510	0.00605	0.01076	0.03289
P20:0-22:2	854.71	0.22369	0.29338	0.27800	0.22670
P20:0-22:1	856.72	0.07659	0.08932	0.08569	0.11513
P21:1-22:6	858.65	0.03782	0.06046	0.08405	0.06982
P21:1-22:5	860.66	0.03466	0.03924	0.04239	0.07653
P21:1-22:4	862.68	0.05221	0.04900	0.05731	0.06328
D20:0-22:5/D20:1-22:4	864.66	0.02374	0.01555	0.04524	0.05365
================================================================================
>PC and PE WT devl 11 3 10.xls (Heart time course PE day 1)
#PE	m/z	rep1	rep2	rep3	rep4
D16:0-16:1/D14:0-18:1	910.49	1.27963	1.38683	0.82723	1.04539
P16:0-18:2	920.51	0.06811	0.12939	0.06037	0.05780
P18:1-16:0/P16:0-18:1	922.53	0.25474	0.28611	0.11219	0.16495
P18:0-16:0/P16:0-18:0	924.54	0.26458	0.26175	0.13316	0.18147
D16:1-18:2	934.49	0.10516	0.05758	0.09811	0.02028
D16:0-18:2/D16:1-18:1	936.51	0.74315	0.72367	0.74791	0.52053
D16:0-18:1	938.52	1.77286	1.42688	1.29556	0.98422
P14:0-22:6	940.48	0.30830	0.23510	0.14207	0.21342
P16:1-20:4/ P14:0-22:5	942.50	0.18296	0.34356	0.02561	0.11772
P16:0-20:4	944.51	1.67770	4.64024	2.24183	0.99196
P16:0-20:3/P18:1-18:2	946.53	0.16078	0.48323	0.12670	0.31605
P18:1-18:1/P18:0-18:2/P16:0-20:2	948.54	0.11785	0.09678	0.10512	0.04711
P18:0-18:1/P16:0-20:1	950.56	0.07356	0.01375	0.05682	0.01986
A18:0-18:1	952.58	0.12532	0.17523	0.09058	0.03381
D14:1-22:6	954.46	0.04388	0.14803	0.04979	0.05826
D16:2-20:4/D14:1-22:5	956.48	0.05515	0.07004	0.02695	0.02308
D16:1-20:4	958.49	0.41341	0.46399	0.21443	0.18188
D16:0-20:4/D18:2-18:2	960.51	3.36658	3.23516	3.40036	2.90490
D18:1-18:2/D16:0-20:3	962.52	1.05153	0.89157	1.10528	0.68647
D18:0-18:2/D18:1-18:1/D16:0-20:2	964.54	1.80360	1.38241	1.99295	1.35997
D18:0-18:1/D16:0-20:1	966.55	1.19908	0.80267	1.01336	0.81838
P16:0-22:6/D18:0-18:0/P18:2-20:4	968.51	1.37467	2.94207	1.28506	0.63880
P18:1-20:4/P16:0-22:5	970.53	0.79964	1.97895	0.95015	0.51863
P18:0-20:4/P16:0-22:4/P18:1-20:3	972.54	0.58414	1.25911	0.82789	0.38718
P18:0-20:3	974.56	0.23361	0.37613	0.26516	0.20622
P20:1-18:1/P18:1-20:1	976.58	0.80505	1.45320	0.74515	0.91544
P18:1-20:0	978.59	0.09359	0.13979	0.08227	0.05058
P20:0-18:0/P18:0-20:0	980.48	0.03177	0.10502	0.09696	0.07679
D16:1-22:6	982.49	0.26153	0.28364	0.28749	0.14984
D16:0-22:6	984.51	5.21706	4.46476	5.96575	5.19959
D18:1-20:4/D16:0-22:5	986.52	3.84485	3.39333	5.13157	3.75927
D18:0-20:4/D16:0-22:4	988.54	7.72312	7.60257	10.23191	7.86790
D18:0-20:3/D18:1-20:2/D16:0-22:3	990.55	0.72886	0.60045	0.88058	0.62278
P18:2-22:6/D18:1-20:1	992.51	0.12938	0.16230	0.15166	0.14904
P18:1-22:6/D18:0-20:1	994.53	0.37639	0.91981	0.35654	0.17038
P18:0-22:6/P18:1-22:5/D18:0-20:0	996.54	0.32777	0.73817	0.44114	0.21751
P18:0-22:5/P18:1-22:4	998.56	0.26166	0.45464	0.27670	0.20347
P18:0-22:4/P20:0-20:4/P18:1-22:3	1000.58	0.84107	1.00764	0.93153	0.67122
A20:0-20:4/P18:0-22:3	1002.59	0.46733	0.69369	0.48579	0.51928
P18:0-22:2	1004.61	0.26066	0.68173	0.36105	0.37662
D18:2-22:6	1008.51	0.43691	0.67302	0.74130	0.69745
D18:1-22:6	1010.52	2.49187	1.98523	4.19109	2.54563
D18:0-22:6/D18:1-22:5	1012.54	4.44109	4.24796	5.32422	5.01073
D18:0-22:5/D18:1-22:4	1014.55	1.15874	0.91594	1.52851	1.33676
D20:0-20:4/D18:0-22:4	1016.57	0.53622	0.55243	0.82579	0.57316
D20:0-20:3/D18:0-22:3	1018.59	0.15846	0.12449	0.06830	0.13581
D20:0-20:2/D18:0-22:2	1020.60	0.03088	0.11335	0.06098	0.01272
================================================================================
>PC and PE WT devl 11 3 10.xls (Heart time course PC day 7)
#PC	m/z	rep1	rep2	rep3	rep4
D14:0-16:0	706.55	1.07461	0.86789	0.83226	0.88165
A16:0-16:1	718.58	0.01627	0.01652	0.02377	0.02672
A16:0-16:0	720.60	0.09372	0.09154	0.07615	0.08501
D14:1-18:1	730.55	0.12774	0.14955	0.11049	0.13027
D16:1-16:0/D14:1-18:0	732.56	0.39233	0.35653	0.39380	0.41854
D16:0-16:0	734.58	2.71779	2.20388	2.46165	2.45495
A16:0-18:3	742.58	0.01794	0.03926	0.03546	0.02037
P18:1-16:0	744.60	0.07069	0.07491	0.06861	0.08373
P16:0-18:0/P18:0-16:0/A18:1-16:0	746.61	0.12966	0.11394	0.15849	0.14741
D14:1-20:3/D16:2-18:2/D14:0-20:4	754.55	0.13345	0.13593	0.10435	0.11007
D16:1-18:2	756.56	0.09297	0.10136	0.08683	0.07977
D16:0-18:2	758.58	1.76079	1.92337	1.78970	2.08766
D16:0-18:1	760.59	3.71719	3.49528	3.77292	4.00179
D16:0-18:0	762.61	0.47921	0.43805	0.48938	0.48700
P18:2-18:2/P16:0-20:4/P20:4-16:0	766.58	0.30978	0.33284	0.30049	0.30067
A16:0-20:4	768.60	0.37007	0.39640	0.36290	0.42303
P18:1-18:1	770.61	0.05179	0.03309	0.04791	0.04397
P18:1-18:0	772.63	0.02294	0.03477	0.02562	0.02950
A18:0-18:1/P18:0-18:0	774.65	0.03064	0.05456	0.03231	0.04205
A16:0-20:0	776.66	0.00000	0.00553	0.01389	0.00334
D18:2-18:3/D16:1-20:4	780.56	0.29567	0.27213	0.23309	0.26419
D18:2-18:2/D16:0-20:4	782.58	8.82644	8.57640	7.86643	8.55439
D18:1-18:2/D16:0-20:3	784.59	1.24975	1.24209	1.14270	1.36909
D18:0-18:2/D18:1-18:1	786.61	1.57627	1.66761	1.50153	1.79797
D18:0-18:1	788.63	1.25597	1.40295	1.11625	1.34027
D18:0-18:0	790.64	0.31936	0.29081	0.32660	0.32736
D18:0-18:2/D18:1-18:1/D16:0-20:2	792.60	0.64430	0.52304	0.63271	0.66880
P18:0-20:4	794.61	0.33817	0.34309	0.32674	0.36574
P18:2-20:1/P20:1-18:2/A18:0-20:4	796.63	0.17444	0.19975	0.18058	0.19461
A18:0-20:0	804.69	0.09680	0.10969	0.09037	0.10171
D16:0-22:6/D18:2-20:4	806.58	10.20118	7.23463	8.99406	9.13854
D18:1-20:4/D16:0-22:5	808.59	4.15496	3.34614	3.29653	3.59769
D18:2-20:2/D18:0-20:4	810.61	8.11651	8.94097	7.80052	8.51607
D18:0-20:3	812.63	0.89966	1.00691	0.85537	0.92049
D18:0-20:2/P18:2-22:6	814.64	0.38264	0.35049	0.34394	0.37058
P18:1-22:6	816.66	0.13155	0.10862	0.11419	0.12334
P18:0-22:6/P18:1-22:5	818.61	0.14255	0.10687	0.15199	0.14864
A18:0-22:6/P18:0-22:5	820.63	0.16255	0.11240	0.15058	0.15399
D18:2-22:6	830.58	0.44355	0.50529	0.49530	0.53991
D18:1-22:6/D18:2-22:5	832.59	0.75302	0.67174	0.76640	0.80272
D18:0-22:6	834.61	6.39417	4.62766	5.77309	6.27397
D18:0-22:5/D20:2-20:3	836.63	1.94231	1.53646	1.50147	1.60091
D18:0-22:4/D20:0-20:4/D20:2-20:2	838.64	0.34376	0.37265	0.27744	0.29494
D18:2-22:1	840.66	0.06610	0.03330	0.03292	0.04953
D20:0-20:2	842.67	0.02247	0.02899	0.01654	0.01423
P20:1-22:6	844.63	0.00300	0.00000	0.00000	0.00000
P20:1-22:4	848.66	0.04904	0.02495	0.03146	0.03141
P20:0-22:2	854.71	0.10232	0.12568	0.06905	0.07762
P20:0-22:1	856.72	0.10787	0.09393	0.07488	0.07104
P21:1-22:6	858.65	0.18966	0.11033	0.14645	0.10760
P21:1-22:5	860.66	0.12301	0.07780	0.06487	0.06827
P21:1-22:4	862.68	0.06976	0.05382	0.05898	0.05028
D20:0-22:5/D20:1-22:4	864.66	0.01890	0.02188	0.00982	0.00357
================================================================================
>PC and PE WT devl 11 3 10.xls (Heart time course PE day 7)
#PE	m/z	rep1	rep2	rep3	rep4
D16:0-16:1/D14:0-18:1	910.49	0.95977	0.96926	1.06884	1.01138
P16:0-18:2	920.51	0.08828	0.05393	0.02845	0.07009
P18:1-16:0/P16:0-18:1	922.53	0.24092	0.15632	0.10215	0.14945
P18:0-16:0/P16:0-18:0	924.54	0.06765	0.04461	0.11676	0.06396
D16:1-18:2	934.49	0.00000	0.00151	0.00000	0.06067
D16:0-18:2/D16:1-18:1	936.51	0.19375	0.20742	0.19473	0.20450
D16:0-18:1	938.52	0.38365	0.39182	0.32210	0.55626
P14:0-22:6	940.48	0.23898	0.14338	0.23125	0.18074
P16:1-20:4/ P14:0-22:5	942.50	0.18949	0.19918	0.09000	0.21352
P16:0-20:4	944.51	2.64606	3.47671	2.07524	2.64299
P16:0-20:3/P18:1-18:2	946.53	0.18620	0.19551	0.20289	0.18772
P18:1-18:1/P18:0-18:2/P16:0-20:2	948.54	0.07987	0.03138	0.10993	0.08896
P18:0-18:1/P16:0-20:1	950.56	0.02015	0.00000	0.07153	0.03976
A18:0-18:1	952.58	0.04606	0.05737	0.05708	0.06261
D14:1-22:6	954.46	0.02195	0.02956	0.04202	0.04138
D16:2-20:4/D14:1-22:5	956.48	0.08633	0.03056	0.04879	0.08693
D16:1-20:4	958.49	0.14622	0.17354	0.15700	0.13973
D16:0-20:4/D18:2-18:2	960.51	1.87604	2.16516	1.55979	1.83269
D18:1-18:2/D16:0-20:3	962.52	0.31833	0.33350	0.22197	0.32434
D18:0-18:2/D18:1-18:1/D16:0-20:2	964.54	0.49206	0.66929	0.45594	0.63232
D18:0-18:1/D16:0-20:1	966.55	0.29438	0.34292	0.34844	0.47658
P16:0-22:6/D18:0-18:0/P18:2-20:4	968.51	4.14263	3.38167	3.59641	4.02157
P18:1-20:4/P16:0-22:5	970.53	1.96899	2.16088	1.61901	1.95830
P18:0-20:4/P16:0-22:4/P18:1-20:3	972.54	1.00006	0.86329	0.95603	1.14930
P18:0-20:3	974.56	0.17480	0.29741	0.23652	0.25307
P20:1-18:1/P18:1-20:1	976.58	0.84345	1.10000	0.81190	0.84708
P18:1-20:0	978.59	0.04586	0.04578	0.03874	0.02364
P20:0-18:0/P18:0-20:0	980.48	0.00876	0.04262	0.04239	0.05742
D16:1-22:6	982.49	0.15645	0.21978	0.14373	0.14634
D16:0-22:6	984.51	8.19303	7.56440	6.74561	8.46333
D18:1-20:4/D16:0-22:5	986.52	2.79112	3.13276	2.65917	2.95314
D18:0-20:4/D16:0-22:4	988.54	8.11706	8.57599	7.56364	8.76762
D18:0-20:3/D18:1-20:2/D16:0-22:3	990.55	0.68266	0.84983	0.70479	0.58284
P18:2-22:6/D18:1-20:1	992.51	0.28116	0.22588	0.20606	0.28933
P18:1-22:6/D18:0-20:1	994.53	1.01922	1.01591	1.04231	1.25491
P18:0-22:6/P18:1-22:5/D18:0-20:0	996.54	0.97185	0.80384	0.85425	0.80936
P18:0-22:5/P18:1-22:4	998.56	0.39509	0.38625	0.35248	0.34843
P18:0-22:4/P20:0-20:4/P18:1-22:3	1000.58	1.62551	1.50821	1.51409	1.71390
A20:0-20:4/P18:0-22:3	1002.59	0.86322	0.86584	0.73457	0.60254
P18:0-22:2	1004.61	0.31902	0.42092	0.33139	0.27684
D18:2-22:6	1008.51	0.45897	0.54247	0.37364	0.46749
D18:1-22:6	1010.52	2.91660	2.88525	3.12712	3.14189
D18:0-22:6/D18:1-22:5	1012.54	10.70818	9.23226	10.45079	11.98504
D18:0-22:5/D18:1-22:4	1014.55	1.90122	1.94670	1.74518	1.97756
D20:0-20:4/D18:0-22:4	1016.57	0.43155	0.50352	0.45283	0.40550
D20:0-20:3/D18:0-22:3	1018.59	0.01276	0.04769	0.04422	0.10428
D20:0-20:2/D18:0-22:2	1020.60	0.02350	0.07832	0.03946	0.04007
================================================================================
>PC and PE WT devl 11 3 10.xls (Heart time course PC day 14)
#PC	m/z	rep1	rep2	rep3	rep4
D14:0-16:0	706.55	0.64703	0.68940	1.05490	1.11319
A16:0-16:1	718.58	0.00000	0.00000	0.00231	0.00000
A16:0-16:0	720.60	0.04209	0.04229	0.07372	0.07270
D14:1-18:1	730.55	0.11431	0.11493	0.16015	0.15470
D16:1-16:0/D14:1-18:0	732.56	0.20351	0.20112	0.33752	0.30792
D16:0-16:0	734.58	1.99109	2.06574	2.53580	2.57443
A16:0-18:3	742.58	0.00383	0.01353	0.03298	0.01206
P18:1-16:0	744.60	0.03233	0.02723	0.07167	0.05150
P16:0-18:0/P18:0-16:0/A18:1-16:0	746.61	0.05761	0.06134	0.07859	0.08863
D14:1-20:3/D16:2-18:2/D14:0-20:4	754.55	0.03950	0.06542	0.10652	0.07260
D16:1-18:2	756.56	0.04942	0.05628	0.05982	0.05549
D16:0-18:2	758.58	2.57631	2.88644	2.69323	3.10864
D16:0-18:1	760.59	3.60444	3.97411	4.33032	4.45383
D16:0-18:0	762.61	0.46633	0.42910	0.56212	0.60504
P18:2-18:2/P16:0-20:4/P20:4-16:0	766.58	0.42596	0.39156	0.42870	0.36302
A16:0-20:4	768.60	0.29788	0.30473	0.33407	0.36148
P18:1-18:1	770.61	0.01753	0.01230	0.04991	0.03520
P18:1-18:0	772.63	0.02726	0.02810	0.03378	0.03437
A18:0-18:1/P18:0-18:0	774.65	0.02216	0.03040	0.04229	0.03100
A16:0-20:0	776.66	0.00000	0.00018	0.00000	0.00050
D18:2-18:3/D16:1-20:4	780.56	0.18050	0.17578	0.24755	0.23636
D18:2-18:2/D16:0-20:4	782.58	9.13629	9.50177	9.02724	9.24690
D18:1-18:2/D16:0-20:3	784.59	1.43349	1.54567	1.52646	1.56378
D18:0-18:2/D18:1-18:1	786.61	2.72076	2.81010	2.54071	2.86586
D18:0-18:1	788.63	1.41331	1.43302	1.62818	1.67002
D18:0-18:0	790.64	0.62276	0.56374	0.38003	0.36887
D18:0-18:2/D18:1-18:1/D16:0-20:2	792.60	0.84025	0.80625	0.65874	0.62040
P18:0-20:4	794.61	0.42643	0.47084	0.41146	0.45873
P18:2-20:1/P20:1-18:2/A18:0-20:4	796.63	0.20322	0.23326	0.19628	0.17119
A18:0-20:0	804.69	0.08064	0.08591	0.03981	0.03019
D16:0-22:6/D18:2-20:4	806.58	13.78973	13.37586	9.12498	8.78449
D18:1-20:4/D16:0-22:5	808.59	4.93648	5.32905	4.97529	5.05871
D18:2-20:2/D18:0-20:4	810.61	12.89769	13.15622	10.72261	11.37893
D18:0-20:3	812.63	1.49464	1.47457	1.26884	1.39831
D18:0-20:2/P18:2-22:6	814.64	0.66309	0.62494	0.53565	0.54963
P18:1-22:6	816.66	0.18183	0.16552	0.14068	0.12185
P18:0-22:6/P18:1-22:5	818.61	0.19077	0.17016	0.12893	0.12695
A18:0-22:6/P18:0-22:5	820.63	0.18376	0.18472	0.14416	0.13819
D18:2-22:6	830.58	0.93033	0.98994	0.50646	0.49524
D18:1-22:6/D18:2-22:5	832.59	0.79806	0.82576	0.56581	0.51930
D18:0-22:6	834.61	10.78799	9.86476	6.58401	6.53822
D18:0-22:5/D20:2-20:3	836.63	3.25500	3.28732	2.97379	3.12812
D18:0-22:4/D20:0-20:4/D20:2-20:2	838.64	0.70994	0.74707	0.64876	0.72182
D18:2-22:1	840.66	0.09288	0.09861	0.06724	0.06820
D20:0-20:2	842.67	0.04077	0.04515	0.02466	0.02982
P20:1-22:6	844.63	0.00000	0.00300	0.00668	0.00000
P20:1-22:4	848.66	0.03166	0.05780	0.02911	0.02891
P20:0-22:2	854.71	0.01483	0.00799	0.01535	0.00026
P20:0-22:1	856.72	0.02803	0.05452	0.03212	0.02412
P21:1-22:6	858.65	0.14462	0.15470	0.12694	0.07865
P21:1-22:5	860.66	0.07706	0.08395	0.07019	0.05604
P21:1-22:4	862.68	0.12253	0.13468	0.10026	0.10386
D20:0-22:5/D20:1-22:4	864.66	0.01999	0.01003	0.02442	0.00067
================================================================================
>PC and PE WT devl 11 3 10.xls (Heart time course PE day 14)
#PE	m/z	rep1	rep2	rep3	rep4
D16:0-16:1/D14:0-18:1	910.49	1.02201	0.89733	0.83234	1.03868
P16:0-18:2	920.51	0.08318	0.07899	0.08514	0.05389
P18:1-16:0/P16:0-18:1	922.53	0.11645	0.14926	0.15427	0.06637
P18:0-16:0/P16:0-18:0	924.54	0.06167	0.07244	0.10936	0.01046
D16:1-18:2	934.49	0.00000	0.03236	0.00000	0.00000
D16:0-18:2/D16:1-18:1	936.51	0.25242	0.40731	0.30799	0.23484
D16:0-18:1	938.52	0.58736	0.50876	0.56663	0.36158
P14:0-22:6	940.48	0.25295	0.23727	0.21219	0.15875
P16:1-20:4/P14:0-22:5	942.50	0.08390	0.17853	0.15917	0.12516
P16:0-20:4	944.51	3.06767	2.98924	4.29685	3.40415
P16:0-20:3/P18:1-18:2	946.53	0.28670	0.22027	0.41824	0.20496
P18:1-18:1/P18:0-18:2/P16:0-20:2	948.54	0.08468	0.04548	0.03708	0.06253
P18:0-18:1/P16:0-20:1	950.56	0.05237	0.02457	0.00986	0.01444
A18:0-18:1	952.58	0.07462	0.07123	0.01677	0.10426
D14:1-22:6	954.46	0.08523	0.04790	0.02018	0.01201
D16:2-20:4/D14:1-22:5	956.48	0.08653	0.03065	0.06036	0.01978
D16:1-20:4	958.49	0.13157	0.10649	0.15715	0.08649
D16:0-20:4/D18:2-18:2	960.51	1.66405	1.83602	2.35810	1.85442
D18:1-18:2/D16:0-20:3	962.52	0.33675	0.38118	0.40843	0.35984
D18:0-18:2/D18:1-18:1/D16:0-20:2	964.54	0.87930	1.04731	0.86749	0.81045
D18:0-18:1/D16:0-20:1	966.55	0.49888	0.47736	0.44930	0.29169
P16:0-22:6/D18:0-18:0/P18:2-20:4	968.51	6.89091	5.86887	5.32846	4.18981
P18:1-20:4/P16:0-22:5	970.53	2.73414	3.24652	3.37172	2.40420
P18:0-20:4/P16:0-22:4/P18:1-20:3	972.54	1.22576	1.46832	1.54110	1.33530
P18:0-20:3	974.56	0.22038	0.20088	0.27560	0.28365
P20:1-18:1/P18:1-20:1	976.58	0.70355	0.78926	0.87797	1.08886
P18:1-20:0	978.59	0.07042	0.04892	0.06893	0.05839
P20:0-18:0/P18:0-20:0	980.48	0.06226	0.03937	0.04703	0.00000
D16:1-22:6	982.49	0.09975	0.17541	0.13368	0.06358
D16:0-22:6	984.51	10.91064	9.53442	9.00490	7.76081
D18:1-20:4/D16:0-22:5	986.52	3.10176	3.37346	3.74319	3.76231
D18:0-20:4/D16:0-22:4	988.54	11.13158	11.36254	11.20241	11.21980
D18:0-20:3/D18:1-20:2/D16:0-22:3	990.55	0.82343	0.79093	1.00003	0.73651
P18:2-22:6/D18:1-20:1	992.51	0.45472	0.35519	0.29929	0.33089
P18:1-22:6/D18:0-20:1	994.53	1.70499	1.54271	1.48219	1.37559
P18:0-22:6/P18:1-22:5/D18:0-20:0	996.54	1.33236	1.19672	1.16575	0.91213
P18:0-22:5/P18:1-22:4	998.56	0.48159	0.59194	0.49260	0.49894
P18:0-22:4/P20:0-20:4/P18:1-22:3	1000.58	2.29642	2.04126	1.58300	1.32456
A20:0-20:4/P18:0-22:3	1002.59	0.77611	1.02023	1.10194	0.87174
P18:0-22:2	1004.61	0.34304	0.48632	0.46492	0.37205
D18:2-22:6	1008.51	0.59692	0.61692	0.43722	0.29776
D18:1-22:6	1010.52	3.98377	4.17861	2.71077	2.20112
D18:0-22:6/D18:1-22:5	1012.54	18.17720	16.02076	11.75733	11.76959
D18:0-22:5/D18:1-22:4	1014.55	2.76458	2.44160	3.09181	2.74034
D20:0-20:4/D18:0-22:4	1016.57	0.64431	0.70659	0.82186	0.71361
D20:0-20:3/D18:0-22:3	1018.59	0.02149	0.05190	0.08297	0.00000
D20:0-20:2/D18:0-22:2	1020.60	0.07333	0.03289	0.04320	0.00000
================================================================================
>PC and PE WT devl 11 3 10.xls (Heart time course PC day 17)
#PC	m/z	rep1	rep2	rep3
D14:0-16:0	706.55	0.61192	0.59020	0.34393
A16:0-16:1	718.58	0.00000	0.00000	0.00000
A16:0-16:0	720.60	0.03085	0.01887	0.02935
D14:1-18:1	730.55	0.13179	0.13582	0.06338
D16:1-16:0/D14:1-18:0	732.56	0.19299	0.16683	0.14847
D16:0-16:0	734.58	1.72428	1.61986	1.27929
A16:0-18:3	742.58	0.01103	0.00000	0.01121
P18:1-16:0	744.60	0.03056	0.03688	0.04403
P16:0-18:0/P18:0-16:0/A18:1-16:0	746.61	0.03802	0.04525	0.05531
D14:1-20:3/D16:2-18:2/D14:0-20:4	754.55	0.05989	0.05974	0.02236
D16:1-18:2	756.56	0.05893	0.04212	0.02618
D16:0-18:2	758.58	3.53058	4.18405	2.45275
D16:0-18:1	760.59	3.61322	3.77466	3.20870
D16:0-18:0	762.61	0.36827	0.35701	0.32477
P18:2-18:2/P16:0-20:4/P20:4-16:0	766.58	0.40185	0.37800	0.47700
A16:0-20:4	768.60	0.26306	0.24726	0.21155
P18:1-18:1	770.61	0.02190	0.02101	0.01060
P18:1-18:0	772.63	0.03698	0.02421	0.02901
A18:0-18:1/P18:0-18:0	774.65	0.02824	0.04056	0.03629
A16:0-20:0	776.66	0.00000	0.00000	0.00000
D18:2-18:3/D16:1-20:4	780.56	0.17219	0.19608	0.14240
D18:2-18:2/D16:0-20:4	782.58	8.61431	8.92987	6.77619
D18:1-18:2/D16:0-20:3	784.59	1.84331	2.02468	1.36983
D18:0-18:2/D18:1-18:1	786.61	3.25458	3.73126	2.83556
D18:0-18:1	788.63	1.37814	1.33629	1.56826
D18:0-18:0	790.64	0.56666	0.51648	0.71265
D18:0-18:2/D18:1-18:1/D16:0-20:2	792.60	0.65965	0.62006	0.73237
P18:0-20:4	794.61	0.37226	0.35458	0.37384
P18:2-20:1/P20:1-18:2/A18:0-20:4	796.63	0.21742	0.20267	0.19663
A18:0-20:0	804.69	0.04158	0.05510	0.07995
D16:0-22:6/D18:2-20:4	806.58	11.05615	10.44232	10.97029
D18:1-20:4/D16:0-22:5	808.59	4.66356	4.72135	3.68551
D18:2-20:2/D18:0-20:4	810.61	11.25803	11.52668	11.13335
D18:0-20:3	812.63	1.44752	1.59165	1.27918
D18:0-20:2/P18:2-22:6	814.64	0.61562	0.62914	0.56161
P18:1-22:6	816.66	0.14759	0.13670	0.16457
P18:0-22:6/P18:1-22:5	818.61	0.13482	0.14278	0.14543
A18:0-22:6/P18:0-22:5	820.63	0.15683	0.17662	0.19486
D18:2-22:6	830.58	1.17782	1.26925	1.25208
D18:1-22:6/D18:2-22:5	832.59	0.76402	0.84299	0.90088
D18:0-22:6	834.61	8.03283	7.54539	8.64014
D18:0-22:5/D20:2-20:3	836.63	2.82170	2.77002	2.71091
D18:0-22:4/D20:0-20:4/D20:2-20:2	838.64	0.70011	0.70436	0.64674
D18:2-22:1	840.66	0.07493	0.06614	0.09004
D20:0-20:2	842.67	0.02902	0.02502	0.02814
P20:1-22:6	844.63	0.00000	0.00000	0.00000
P20:1-22:4	848.66	0.05290	0.03787	0.05331
P20:0-22:2	854.71	0.01203	0.00229	0.01477
P20:0-22:1	856.72	0.03456	0.01514	0.03364
P21:1-22:6	858.65	0.11976	0.10857	0.11219
P21:1-22:5	860.66	0.08953	0.06372	0.05193
P21:1-22:4	862.68	0.14521	0.13268	0.11470
D20:0-22:5/D20:1-22:4	864.66	0.02826	0.02829	0.00954
================================================================================
>PC and PE WT devl 11 3 10.xls (Heart time course PE day 17)
#PE	m/z	rep1	rep2	rep3
D16:0-16:1/D14:0-18:1	910.49	1.13745	0.86255	1.06204
P16:0-18:2	920.51	0.17146	0.13147	0.07705
P18:1-16:0/P16:0-18:1	922.53	0.14131	0.12995	0.11064
P18:0-16:0/P16:0-18:0	924.54	0.11180	0.03015	0.03563
D16:1-18:2	934.49	0.00945	0.03853	0.00078
D16:0-18:2/D16:1-18:1	936.51	0.46434	0.58204	0.17656
D16:0-18:1	938.52	0.56405	0.58394	0.44071
P14:0-22:6	940.48	0.31544	0.13214	0.27704
P16:1-20:4/ P14:0-22:5	942.50	0.09338	0.24386	0.18269
P16:0-20:4	944.51	2.75942	2.57518	2.11007
P16:0-20:3/P18:1-18:2	946.53	0.22093	0.25121	0.28476
P18:1-18:1/P18:0-18:2/P16:0-20:2	948.54	0.06457	0.08632	0.11319
P18:0-18:1/P16:0-20:1	950.56	0.01573	0.03348	0.00900
A18:0-18:1	952.58	0.06569	0.03650	0.10573
D14:1-22:6	954.46	0.01755	0.03610	0.04582
D16:2-20:4/D14:1-22:5	956.48	0.08307	0.06606	0.02193
D16:1-20:4	958.49	0.10177	0.13973	0.07987
D16:0-20:4/D18:2-18:2	960.51	1.74573	2.04442	1.26871
D18:1-18:2/D16:0-20:3	962.52	0.48360	0.52590	0.33071
D18:0-18:2/D18:1-18:1/D16:0-20:2	964.54	1.14500	1.21154	0.73106
D18:0-18:1/D16:0-20:1	966.55	0.33520	0.31079	0.23231
P16:0-22:6/D18:0-18:0/P18:2-20:4	968.51	5.26567	4.85537	5.00368
P18:1-20:4/P16:0-22:5	970.53	2.40835	2.70138	2.23503
P18:0-20:4/P16:0-22:4/P18:1-20:3	972.54	1.25763	1.15114	1.03088
P18:0-20:3	974.56	0.21054	0.21311	0.24859
P20:1-18:1/P18:1-20:1	976.58	0.79132	0.93431	0.80068
P18:1-20:0	978.59	0.07331	0.06624	0.04471
P20:0-18:0/P18:0-20:0	980.48	0.06122	0.04700	0.06441
D16:1-22:6	982.49	0.17114	0.15354	0.19032
D16:0-22:6	984.51	8.49217	8.82281	7.26229
D18:1-20:4/D16:0-22:5	986.52	2.94770	3.58636	3.06686
D18:0-20:4/D16:0-22:4	988.54	9.92659	10.86226	9.97035
D18:0-20:3/D18:1-20:2/D16:0-22:3	990.55	0.72268	0.50791	0.78748
P18:2-22:6/D18:1-20:1	992.51	0.40019	0.34566	0.37711
P18:1-22:6/D18:0-20:1	994.53	1.36331	1.19674	1.25839
P18:0-22:6/P18:1-22:5/D18:0-20:0	996.54	1.15536	0.95608	1.21515
P18:0-22:5/P18:1-22:4	998.56	0.56021	0.53782	0.47016
P18:0-22:4/P20:0-20:4/P18:1-22:3	1000.58	2.23772	2.03450	2.16926
A20:0-20:4/P18:0-22:3	1002.59	0.86839	1.06985	0.84831
P18:0-22:2	1004.61	0.35118	0.45726	0.41237
D18:2-22:6	1008.51	0.81981	0.94965	0.88752
D18:1-22:6	1010.52	3.66811	4.14569	4.00480
D18:0-22:6/D18:1-22:5	1012.54	14.12579	14.42430	14.80429
D18:0-22:5/D18:1-22:4	1014.55	2.40646	2.11362	2.21270
D20:0-20:4/D18:0-22:4	1016.57	0.46885	0.70851	0.48012
D20:0-20:3/D18:0-22:3	1018.59	0.05790	0.06240	0.04802
D20:0-20:2/D18:0-22:2	1020.60	0.03282	0.04665	0.02184
================================================================================
>PC and PE WT devl 11 3 10.xls (Heart time course PC day 21)
#PC	m/z	rep1	rep2	rep3	rep4
D14:0-16:0	706.55	0.28427	0.28411	0.23348	0.22194
A16:0-16:1	718.58	0.00265	0.01143	0.01393	0.00000
A16:0-16:0	720.60	0.04075	0.05961	0.04375	0.06140
D14:1-18:1	730.55	0.08069	0.07626	0.07735	0.06781
D16:1-16:0/D14:1-18:0	732.56	0.16202	0.15145	0.12289	0.21918
D16:0-16:0	734.58	1.38547	1.39568	1.22888	1.78989
A16:0-18:3	742.58	0.03804	0.03882	0.05597	0.06021
P18:1-16:0	744.60	0.07598	0.08107	0.08607	0.09992
P16:0-18:0/P18:0-16:0/A18:1-16:0	746.61	0.09867	0.08702	0.08565	0.10307
D14:1-20:3/D16:2-18:2/D14:0-20:4	754.55	0.03054	0.02246	0.02922	0.02606
D16:1-18:2	756.56	0.07847	0.07362	0.06895	0.10238
D16:0-18:2	758.58	2.86803	2.60814	2.44349	3.18074
D16:0-18:1	760.59	3.29936	2.91171	2.99150	3.89199
D16:0-18:0	762.61	0.40380	0.34768	0.37829	0.43238
P18:2-18:2/P16:0-20:4/P20:4-16:0	766.58	0.46097	0.38683	0.48181	0.30808
A16:0-20:4	768.60	0.25028	0.20625	0.25775	0.22944
P18:1-18:1	770.61	0.04214	0.03341	0.03840	0.04610
P18:1-18:0	772.63	0.05649	0.04278	0.05701	0.07593
A18:0-18:1/P18:0-18:0	774.65	0.03557	0.05433	0.04901	0.07165
A16:0-20:0	776.66	0.00129	0.00691	0.01265	0.02953
D18:2-18:3/D16:1-20:4	780.56	0.21765	0.21842	0.22262	0.26862
D18:2-18:2/D16:0-20:4	782.58	7.33687	5.58531	6.71277	7.04715
D18:1-18:2/D16:0-20:3	784.59	1.36412	1.17426	1.22914	1.38890
D18:0-18:2/D18:1-18:1	786.61	2.62249	2.20032	2.43006	2.46593
D18:0-18:1	788.63	1.30515	1.34912	1.16375	1.30292
D18:0-18:0	790.64	1.01215	0.84225	1.26494	1.10558
D18:0-18:2/D18:1-18:1/D16:0-20:2	792.60	1.11212	0.89516	1.18325	1.29275
P18:0-20:4	794.61	0.48650	0.33406	0.45538	0.41727
P18:2-20:1/P20:1-18:2/A18:0-20:4	796.63	0.22169	0.17857	0.21286	0.23945
A18:0-20:0	804.69	0.17020	0.15764	0.16457	0.23829
D16:0-22:6/D18:2-20:4	806.58	16.15596	13.63106	16.01541	21.04999
D18:1-20:4/D16:0-22:5	808.59	4.21595	3.47856	4.23320	3.89805
D18:2-20:2/D18:0-20:4	810.61	11.07125	8.75835	10.49750	8.44318
D18:0-20:3	812.63	1.13401	0.93936	1.11996	0.82729
D18:0-20:2/P18:2-22:6	814.64	0.59066	0.46756	0.61972	0.42331
P18:1-22:6	816.66	0.21916	0.15431	0.21425	0.22294
P18:0-22:6/P18:1-22:5	818.61	0.22910	0.17282	0.23112	0.28652
A18:0-22:6/P18:0-22:5	820.63	0.31490	0.24319	0.29697	0.42277
D18:2-22:6	830.58	1.44263	1.35414	1.72633	2.07193
D18:1-22:6/D18:2-22:5	832.59	1.12447	0.83028	1.20518	1.21927
D18:0-22:6	834.61	13.50407	10.57895	13.62435	15.41988
D18:0-22:5/D20:2-20:3	836.63	3.38138	2.49838	3.44220	2.48691
D18:0-22:4/D20:0-20:4/D20:2-20:2	838.64	0.73960	0.58291	0.71048	0.47583
D18:2-22:1	840.66	0.10469	0.10025	0.14490	0.09761
D20:0-20:2	842.67	0.05241	0.06044	0.05608	0.06203
P20:1-22:6	844.63	0.02615	0.01729	0.04150	0.03081
P20:1-22:4	848.66	0.13222	0.10601	0.13855	0.17104
P20:0-22:2	854.71	0.01925	0.01203	0.03131	0.02453
P20:0-22:1	856.72	0.06290	0.05368	0.07717	0.04006
P21:1-22:6	858.65	0.14824	0.11459	0.16560	0.08092
P21:1-22:5	860.66	0.08214	0.05337	0.09752	0.06890
P21:1-22:4	862.68	0.13901	0.12068	0.15388	0.10443
D20:0-22:5/D20:1-22:4	864.66	0.01859	0.01321	0.03707	0.03442
================================================================================
>PC and PE WT devl 11 3 10.xls (Heart time course PE day 21)
#PE	m/z	rep1	rep2	rep3
D16:0-16:1/D14:0-18:1	910.49	0.94809	0.76610	1.04905
P16:0-18:2	920.51	0.08226	0.11381	0.12235
P18:1-16:0/P16:0-18:1	922.53	0.18568	0.18291	0.10909
P18:0-16:0/P16:0-18:0	924.54	0.22715	0.10383	0.01642
D16:1-18:2	934.49	0.00000	0.00000	0.01142
D16:0-18:2/D16:1-18:1	936.51	0.30220	0.22308	0.28009
D16:0-18:1	938.52	0.43678	0.46678	0.27004
P14:0-22:6	940.48	0.20221	0.22015	0.11621
P16:1-20:4/ P14:0-22:5	942.50	0.07213	0.09385	0.09261
P16:0-20:4	944.51	1.88310	1.81340	1.02007
P16:0-20:3/P18:1-18:2	946.53	0.13583	0.29462	0.12339
P18:1-18:1/P18:0-18:2/P16:0-20:2	948.54	0.08485	0.02255	0.06492
P18:0-18:1/P16:0-20:1	950.56	0.03550	0.04485	0.02835
A18:0-18:1	952.58	0.03631	0.04950	0.08040
D14:1-22:6	954.46	0.03097	0.05708	0.02597
D16:2-20:4/D14:1-22:5	956.48	0.05005	0.03427	0.05023
D16:1-20:4	958.49	0.08096	0.09633	0.12459
D16:0-20:4/D18:2-18:2	960.51	1.18427	0.92140	0.86566
D18:1-18:2/D16:0-20:3	962.52	0.31924	0.27023	0.33200
D18:0-18:2/D18:1-18:1/D16:0-20:2	964.54	0.67063	0.69216	0.87271
D18:0-18:1/D16:0-20:1	966.55	0.40981	0.35456	0.29616
P16:0-22:6/D18:0-18:0/P18:2-20:4	968.51	6.52838	5.19513	5.29278
P18:1-20:4/P16:0-22:5	970.53	2.20511	2.00632	1.54039
P18:0-20:4/P16:0-22:4/P18:1-20:3	972.54	1.15317	0.89035	0.61846
P18:0-20:3	974.56	0.23657	0.26884	0.13625
P20:1-18:1/P18:1-20:1	976.58	0.65864	0.65697	0.26966
P18:1-20:0	978.59	0.11932	0.07283	0.03879
P20:0-18:0/P18:0-20:0	980.48	0.10975	0.08446	0.03877
D16:1-22:6	982.49	0.26510	0.18705	0.37257
D16:0-22:6	984.51	9.09880	7.53047	9.90056
D18:1-20:4/D16:0-22:5	986.52	2.89871	2.59574	2.41178
D18:0-20:4/D16:0-22:4	988.54	10.46746	8.86564	9.24169
D18:0-20:3/D18:1-20:2/D16:0-22:3	990.55	0.81294	0.52943	0.54636
P18:2-22:6/D18:1-20:1	992.51	0.49484	0.32453	0.61022
P18:1-22:6/D18:0-20:1	994.53	2.02008	1.50408	2.38962
P18:0-22:6/P18:1-22:5/D18:0-20:0	996.54	1.82760	1.31130	2.38956
P18:0-22:5/P18:1-22:4	998.56	0.82577	0.68456	1.09837
P18:0-22:4/P20:0-20:4/P18:1-22:3	1000.58	2.89683	2.38242	2.55994
A20:0-20:4/P18:0-22:3	1002.59	0.95632	0.84451	0.62567
P18:0-22:2	1004.61	0.27207	0.34610	0.28434
D18:2-22:6	1008.51	1.07745	0.77119	0.92169
D18:1-22:6	1010.52	5.26370	4.19902	5.43984
D18:0-22:6/D18:1-22:5	1012.54	19.28885	14.84431	22.61982
D18:0-22:5/D18:1-22:4	1014.55	2.23452	2.03862	2.52949
D20:0-20:4/D18:0-22:4	1016.57	0.41280	0.44085	0.42186
D20:0-20:3/D18:0-22:3	1018.59	0.03256	0.09273	0.01501
D20:0-20:2/D18:0-22:2	1020.60	0.07962	0.03888	0.06886
================================================================================
>WT 28 day mouse heart lipidomics CL PC PE PG 4 21 11.xls (Heart time course PC day 28)
#PC	m/z	rep1	rep2	rep3	rep4
D14:0-16:0	706.55	0.41	0.08	0.11	0.13
A16:0-16:0	720.6	0.11	0.03	0.07	0.06
D14:1-18:1	730.55	0.06	0.01	0.03	0.04
D16:1-16:0/D14:1-18:0	732.56	0.17	0.11	0.15	0.14
D16:0-16:0	734.58	1.46	1.23	1.49	1.22
A16:0-18:3	742.58	0.05	0.02	0.06	0.04
P18:1-16:0	744.6	0.13	0.11	0.12	0.09
P16:0-18:0/P18:0-16:0/A18:1-16:0	746.61	0.11	0.09	0.12	0.12
D14:1-20:3/D16:2-18:2/D14:0-20:4	754.55	0.02	0.00	0.02	0.00
D16:1-18:2	756.56	0.13	0.08	0.16	0.09
D16:0-18:2	758.58	2.99	2.76	3.57	2.87
D16:0-18:1	760.59	3.07	3.05	3.45	3.06
D16:0-18:0	762.61	0.38	0.31	0.39	0.34
P18:2-18:2/P16:0-20:4/P20:4-16:0	766.58	0.35	0.33	0.42	0.36
A16:0-20:4	768.6	0.19	0.17	0.21	0.18
P18:1-18:1	770.61	0.06	0.04	0.05	0.05
P18:1-18:0	772.63	0.14	0.11	0.12	0.10
A18:0-18:1/P18:0-18:0	774.65	0.15	0.04	0.08	0.03
A16:0-20:0	776.66	0.10	0.00	0.02	0.02
D18:2-18:3/D16:1-20:4	780.56	0.18	0.16	0.20	0.17
D18:2-18:2/D16:0-20:4	782.58	4.80	4.92	5.50	4.96
D18:1-18:2/D16:0-20:3	784.59	1.16	1.13	1.29	1.08
D18:0-18:2/D18:1-18:1	786.61	2.41	2.37	2.76	2.36
D18:0-18:1	788.63	1.31	1.21	1.32	1.14
D18:0-18:0	790.64	1.14	1.12	1.24	1.19
D18:0-18:2/D18:1-18:1/D16:0-20:2	792.6	1.15	1.15	1.21	1.09
P18:0-20:4	794.61	0.40	0.37	0.39	0.34
P18:2-20:1/P20:1-18:2/A18:0-20:4	796.63	0.24	0.19	0.22	0.21
A18:0-20:0	804.69	0.26	0.23	0.25	0.18
D16:0-22:6/D18:2-20:4	806.58	16.86	16.72	20.25	17.31
D18:1-20:4/D16:0-22:5	808.59	2.42	2.65	3.01	2.78
D18:2-20:2/D18:0-20:4	810.61	6.46	6.54	6.97	7.05
D18:0-20:3	812.63	0.78	0.77	0.95	0.75
D18:0-20:2/P18:2-22:6	814.64	0.50	0.45	0.51	0.46
P18:1-22:6	816.66	0.32	0.27	0.29	0.24
P18:0-22:6/P18:1-22:5	818.61	0.31	0.32	0.33	0.31
A18:0-22:6/P18:0-22:5	820.63	0.45	0.41	0.48	0.45
D18:2-22:6	830.58	2.11	2.05	2.30	1.86
D18:1-22:6/D18:2-22:5	832.59	1.07	1.02	1.22	1.05
D18:0-22:6	834.61	13.51	13.13	15.15	13.11
D18:0-22:5/D20:2-20:3	836.63	1.98	2.00	2.24	2.01
D18:0-22:4/D20:0-20:4/D20:2-20:2	838.64	0.69	0.48	0.58	0.57
D18:2-22:1	840.66	0.24	0.19	0.21	0.18
D20:0-20:2	842.67	0.20	0.11	0.11	0.11
P20:1-22:6	844.63	0.11	0.08	0.07	0.08
P20:1-22:4	848.66	0.25	0.18	0.22	0.19
P20:0-22:2	854.71	0.15	0.08	0.06	0.07
P20:0-22:1	856.72	0.15	0.07	0.07	0.10
P21:1-22:6	858.65	0.16	0.11	0.11	0.12
P21:1-22:5	860.66	0.13	0.11	0.11	0.09
P21:1-22:4	862.68	0.16	0.16	0.14	0.12
D20:0-22:5/D20:1-22:4	864.66	0.09	0.06	0.06	0.04
D20:0-22:4/D20:2-22:2	866.67	0.13	0.05	0.04	0.04
D20:2-22:1	868.69	0.07	0.02	0.03	0.02
D20:2-22:0	870.7	0.09	0.03	0.03	0.04
D20:0-22:1	872.72	0.08	0.04	0.04	0.05
D20:0-22:0	874.73	0.06	0.04	0.03	0.02
================================================================================
>WT 28 day mouse heart lipidomics CL PC PE PG 4 21 11.xls (Heart time course PE day 28)
#PE	m/z	rep1	rep2	rep3	rep4
D16:0-16:1/D14:0-18:1	910.49	1.05	1.15	0.97	1.24
P16:0-20:4	944.51	1.34	1.23	1.11	1.16
D16:0-20:4/D18:2-18:2	960.51	0.49	0.59	0.44	0.47
D18:1-18:2/D16:0-20:3	962.52	0.03	0.14	0.00	0.00
D18:0-18:2/D18:1-18:1/D16:0-20:2	964.54	0.64	0.84	0.65	0.52
D18:0-18:1/D16:0-20:1	966.55	0.04	0.20	0.06	0.07
P16:0-22:6/D18:0-18:0/P18:2-20:4	968.51	7.70	7.01	7.00	6.99
P18:1-20:4/P16:0-22:5	970.53	2.10	1.95	2.15	1.91
P18:0-20:4/P16:0-22:4/P18:1-20:3	972.54	0.85	0.79	0.72	0.78
D16:0-22:6	984.51	8.48	8.78	9.41	9.15
D18:1-20:4/D16:0-22:5	986.52	2.11	2.42	2.31	2.20
D18:0-20:4/D16:0-22:4	988.54	7.39	8.48	8.41	8.00
D18:0-20:3/D18:1-20:2/D16:0-22:3	990.55	0.55	0.62	0.59	0.54
P18:2-22:6/D18:1-20:1	992.51	0.17	0.23	0.04	0.11
P18:1-22:6/D18:0-20:1	994.53	2.00	1.92	1.68	1.89
P18:0-22:6/P18:1-22:5/D18:0-20:0	996.54	2.42	2.16	2.06	2.21
P18:0-22:5/P18:1-22:4	998.56	0.85	0.80	0.64	0.82
P18:0-22:4/P20:0-20:4/P18:1-22:3	1000.58	0.41	0.77	0.70	0.83
A20:0-20:4/P18:0-22:3	1002.59	0.02	0.16	0.01	0.08
D18:2-22:6	1008.51	0.95	1.11	0.96	0.82
D18:1-22:6	1010.52	4.93	5.56	5.19	4.87
D18:0-22:6/D18:1-22:5	1012.54	20.00	22.78	22.35	21.26
D18:0-22:5/D18:1-22:4	1014.55	2.57	2.97	2.69	2.89
D20:0-20:4/D18:0-22:4	1016.57	1.15	0.90	0.82	0.88
================================================================================
>PC and PE WT devl 11 3 10.xls (Heart time course PC day 35)
#PC	m/z	rep1	rep2	rep3
D14:0-16:0	706.55	0.08536	0.06529	0.08418
A16:0-16:1	718.58	0.00000	0.00000	0.00000
A16:0-16:0	720.60	0.03812	0.06820	0.05524
D14:1-18:1	730.55	0.05863	0.05461	0.04544
D16:1-16:0/D14:1-18:0	732.56	0.16068	0.16719	0.16812
D16:0-16:0	734.58	1.61499	1.82373	1.62862
A16:0-18:3	742.58	0.06925	0.05037	0.06327
P18:1-16:0	744.60	0.13572	0.11459	0.13587
P16:0-18:0/P18:0-16:0/A18:1-16:0	746.61	0.11792	0.10598	0.13081
D14:1-20:3/D16:2-18:2/D14:0-20:4	754.55	0.00000	0.00000	0.00309
D16:1-18:2	756.56	0.14502	0.15336	0.19020
D16:0-18:2	758.58	5.09733	5.09663	5.27390
D16:0-18:1	760.59	4.02865	4.35146	4.21006
D16:0-18:0	762.61	0.44256	0.43375	0.49687
P18:2-18:2/P16:0-20:4/P20:4-16:0	766.58	0.29812	0.26957	0.30325
A16:0-20:4	768.60	0.20459	0.18156	0.18241
P18:1-18:1	770.61	0.06852	0.05328	0.05911
P18:1-18:0	772.63	0.10477	0.10854	0.11839
A18:0-18:1/P18:0-18:0	774.65	0.07750	0.08150	0.08277
A16:0-20:0	776.66	0.02553	0.00922	0.00099
D18:2-18:3/D16:1-20:4	780.56	0.27979	0.26142	0.31672
D18:2-18:2/D16:0-20:4	782.58	6.03891	6.02538	6.37426
D18:1-18:2/D16:0-20:3	784.59	2.06382	2.02583	2.10308
D18:0-18:2/D18:1-18:1	786.61	3.94939	4.01347	4.42021
D18:0-18:1	788.63	1.52371	1.77187	1.70974
D18:0-18:0	790.64	1.18382	1.15789	1.20371
D18:0-18:2/D18:1-18:1/D16:0-20:2	792.60	1.21904	1.24620	1.16230
P18:0-20:4	794.61	0.34694	0.36423	0.34203
P18:2-20:1/P20:1-18:2/A18:0-20:4	796.63	0.21281	0.18225	0.19091
A18:0-20:0	804.69	0.22597	0.22076	0.24693
D16:0-22:6/D18:2-20:4	806.58	18.44396	18.10274	18.01836
D18:1-20:4/D16:0-22:5	808.59	3.20722	3.12611	3.24677
D18:2-20:2/D18:0-20:4	810.61	7.21526	7.35831	7.77624
D18:0-20:3	812.63	0.71580	0.68195	0.74739
D18:0-20:2/P18:2-22:6	814.64	0.31436	0.33892	0.31997
P18:1-22:6	816.66	0.23642	0.21629	0.21495
P18:0-22:6/P18:1-22:5	818.61	0.29754	0.27575	0.28429
A18:0-22:6/P18:0-22:5	820.63	0.40464	0.39013	0.37318
D18:2-22:6	830.58	2.94066	2.91020	2.90699
D18:1-22:6/D18:2-22:5	832.59	1.40189	1.32973	1.24392
D18:0-22:6	834.61	14.68306	14.64068	14.63186
D18:0-22:5/D20:2-20:3	836.63	1.89279	2.04566	2.17743
D18:0-22:4/D20:0-20:4/D20:2-20:2	838.64	0.25868	0.33250	0.34296
D18:2-22:1	840.66	0.10809	0.09201	0.11046
D20:0-20:2	842.67	0.04572	0.05421	0.04010
P20:1-22:6	844.63	0.01624	0.00541	0.02479
P20:1-22:4	848.66	0.13811	0.14975	0.12891
P20:0-22:2	854.71	0.00000	0.00478	0.00282
P20:0-22:1	856.72	0.01842	0.01049	0.02006
P21:1-22:6	858.65	0.02089	0.01567	0.02725
P21:1-22:5	860.66	0.03295	0.03248	0.03281
P21:1-22:4	862.68	0.05707	0.08439	0.07730
D20:0-22:5/D20:1-22:4	864.66	0.00000	0.00000	0.00000
================================================================================
>PC and PE WT devl 11 3 10.xls (Heart time course PE day 35)
#PE	m/z	rep1	rep2	rep3
D16:0-16:1/D14:0-18:1	910.49	0.78071	1.04329	1.00626
P16:0-18:2	920.51	0.15429	0.14501	0.17503
P18:1-16:0/P16:0-18:1	922.53	0.05364	0.11123	0.08328
P18:0-16:0/P16:0-18:0	924.54	0.23308	0.06430	0.06445
D16:1-18:2	934.49	0.02224	0.02338	0.00000
D16:0-18:2/D16:1-18:1	936.51	0.63510	0.51466	0.53249
D16:0-18:1	938.52	0.26343	0.29038	0.24102
P14:0-22:6	940.48	0.36907	0.16174	0.08232
P16:1-20:4/ P14:0-22:5	942.50	0.10092	0.10354	0.05468
P16:0-20:4	944.51	1.08644	1.03331	1.19947
P16:0-20:3/P18:1-18:2	946.53	0.20546	0.14694	0.15221
P18:1-18:1/P18:0-18:2/P16:0-20:2	948.54	0.14050	0.13801	0.11936
P18:0-18:1/P16:0-20:1	950.56	0.12604	0.08457	0.04209
A18:0-18:1	952.58	0.12219	0.09212	0.04469
D14:1-22:6	954.46	0.08811	0.05937	0.03319
D16:2-20:4/D14:1-22:5	956.48	0.02795	0.01573	0.02767
D16:1-20:4	958.49	0.11811	0.08777	0.07780
D16:0-20:4/D18:2-18:2	960.51	0.78357	0.74447	0.82380
D18:1-18:2/D16:0-20:3	962.52	0.50515	0.45836	0.43661
D18:0-18:2/D18:1-18:1/D16:0-20:2	964.54	1.86343	1.61892	1.88206
D18:0-18:1/D16:0-20:1	966.55	0.41112	0.41246	0.33042
P16:0-22:6/D18:0-18:0/P18:2-20:4	968.51	6.16312	5.19564	5.70522
P18:1-20:4/P16:0-22:5	970.53	1.74420	1.44763	1.55502
P18:0-20:4/P16:0-22:4/P18:1-20:3	972.54	0.81819	0.73462	0.88131
P18:0-20:3	974.56	0.19151	0.27393	0.18512
P20:1-18:1/P18:1-20:1	976.58	0.36793	0.47120	0.44520
P18:1-20:0	978.59	0.06035	0.11378	0.07538
P20:0-18:0/P18:0-20:0	980.48	0.08927	0.09290	0.07710
D16:1-22:6	982.49	0.33185	0.30424	0.28403
D16:0-22:6	984.51	9.69753	9.17818	8.89168
D18:1-20:4/D16:0-22:5	986.52	2.23610	2.18652	2.25744
D18:0-20:4/D16:0-22:4	988.54	9.45779	8.57071	9.25008
D18:0-20:3/D18:1-20:2/D16:0-22:3	990.55	0.53444	0.46734	0.53761
P18:2-22:6/D18:1-20:1	992.51	0.38522	0.42421	0.41862
P18:1-22:6/D18:0-20:1	994.53	2.20965	1.76526	1.73737
P18:0-22:6/P18:1-22:5/D18:0-20:0	996.54	2.80604	2.38807	2.14623
P18:0-22:5/P18:1-22:4	998.56	1.02871	0.87658	0.94310
P18:0-22:4/P20:0-20:4/P18:1-22:3	1000.58	2.79996	2.58366	2.16322
A20:0-20:4/P18:0-22:3	1002.59	0.66244	0.60472	0.53397
P18:0-22:2	1004.61	0.29661	0.22788	0.22031
D18:2-22:6	1008.51	1.64566	1.66786	1.38528
D18:1-22:6	1010.52	6.51944	5.91690	5.43790
D18:0-22:6/D18:1-22:5	1012.54	28.08057	24.22982	24.84005
D18:0-22:5/D18:1-22:4	1014.55	3.02709	2.42393	2.42231
D20:0-20:4/D18:0-22:4	1016.57	0.10515	0.14183	0.24807
D20:0-20:3/D18:0-22:3	1018.59	0.05828	0.05573	0.04628
D20:0-20:2/D18:0-22:2	1020.60	0.02531	0.02121	0.00592
